# Supplementary material for: Quantitative Flavoprotein Fluorescence Parameters in Retinal and Optic Nerve Diseases: A Scoping Review
Source: J Clin Med. 2026 May 20;15(10):3942. doi: 10.3390/jcm15103942 (PMC13207118; doi:10.3390/jcm15103942)
Supplement: Supplementary file 1 [file jcm-15-03942-s001.zip]

Archive with 1 entries (1 files):
- jcm-4298757-supplementary.pdf
